# Supplementary material for: Circulating mitochondrial DNA: New indices of type 2 diabetes-related cognitive impairment in Mexican Americans
Source: PLoS One. 2019 Mar 12;14(3):e0213527. doi: 10.1371/journal.pone.0213527 (PMC6414026; doi:10.1371/journal.pone.0213527)
Supplement: S2 File — (MAP) [file pone.0213527.s002.map]

1	rs1750861	17.4758	10808995
1	kgp11434236	17.4948	10814365
1	rs1776220	17.4951	10814465
1	kgp983924	17.4964	10814820
1	kgp11199700	17.4971	10815013
1	kgp2200049	17.4997	10815748
1	kgp3495734	17.5066	10817683
1	kgp3893359	17.513	10819511
1	rs6540951	17.5136	10819668
1	kgp1871678	17.5154	10820186
1	kgp10914013	17.5155	10820206
1	kgp4553221	17.5273	10823523
1	kgp9663205	17.532	10824854
1	kgp15910361	17.5322	10824907
1	kgp10909777	17.5401	10827148
1	rs634478	17.5458	10828734
1	kgp3077506	17.5483	10829449
1	rs7555879	17.5501	10829969
1	rs661352	17.5506	10830098
1	exm2249489	17.5528	10830714
1	rs497483	17.5528	10830714
1	rs2840299	17.5554	10831443
1	kgp1474391	17.556	10831630
1	kgp293981	17.5576	10832079
1	rs1292657	17.561	10833024
1	kgp7730897	17.5867	10840291
1	rs6682973	17.6052	10845487
1	kgp15458692	17.6097	10846778
1	kgp7848256	17.6111	10847151
1	kgp8468688	17.6129	10847672
1	rs672270	17.6133	10847785
1	rs1292666	17.6153	10848355
1	kgp7668899	17.6237	10850711
1	kgp7534464	17.6257	10851272
1	kgp7752123	17.628	10851932
1	kgp7010905	17.63	10852494
1	kgp247634	17.6321	10853074
1	rs12085982	17.6321	10853090
1	kgp9230684	17.6332	10853400
1	kgp9252470	17.6532	10859037
1	rs550887	17.6585	10860519
1	rs1280993	17.6608	10861171
1	kgp1281423	17.6627	10861726
1	kgp9557227	17.6632	10861846
1	kgp2832877	17.6645	10862233
1	rs7543046	17.6652	10862410
1	kgp4574008	17.6684	10863334
1	rs1280989	17.6716	10864216
1	rs1280988	17.6731	10864653
1	kgp4187867	17.674	10864901
1	kgp3385801	17.693	10870256
1	kgp15568290	17.6987	10871871
1	kgp11034478	17.7009	10872488
1	kgp4193897	17.7012	10872572
1	kgp259267	17.7047	10873563
1	kgp15358337	17.7054	10873760
1	kgp5487440	17.7092	10874817
1	rs6677198	17.7093	10874838
1	rs1280996	17.7104	10875175
1	rs1280995	17.7111	10875366
1	rs6667663	17.7112	10875380
1	kgp10552426	17.7115	10875462
1	rs7537363	17.7151	10876487
1	rs6660223	17.7234	10878840
1	rs11586137	17.7305	10880838
1	rs7543908	17.7541	10887496
1	kgp4245519	17.768	10891420
1	kgp3653100	17.7864	10896588
1	rs6670956	17.7902	10897662
1	rs12410376	17.7911	10897927
1	kgp15240155	17.8116	10903690
1	kgp3079808	17.8131	10904113
1	rs10864479	17.8292	10908673
1	rs10157927	17.8491	10914272
1	rs1280975	17.8575	10916638
1	rs6540954	17.8589	10917045
1	rs1280971	17.8632	10918259
1	kgp3944255	17.8653	10918842
1	kgp875128	17.8655	10918889
1	kgp2035659	17.8667	10919234
1	kgp3687061	17.8695	10920026
1	kgp2078124	17.8701	10920185
1	kgp4470812	17.8703	10920244
1	rs2387422	17.8727	10920941
1	kgp1652783	17.8729	10921001
1	rs1280984	17.8854	10924505
1	rs12748162	17.8916	10926251
1	kgp7237806	17.8925	10926527
1	kgp12361293	17.8944	10927053
1	kgp10220670	17.8964	10927599
1	kgp697909	17.9016	10929071
1	kgp170838	17.9059	10930282
1	kgp10058327	17.9121	10932047
1	kgp7417754	17.9127	10932197
1	kgp2544522	17.9179	10933670
1	kgp12043356	17.923	10935111
1	kgp11315285	17.9237	10935314
1	kgp1415891	17.9241	10935422
1	kgp831295	17.9262	10936011
1	rs9803711	17.9273	10936325
1	kgp2995372	17.933	10937921
1	rs1925666	17.9387	10939543
1	kgp2553771	17.9411	10940219
1	rs17036014	17.9552	10944188
1	rs6666764	17.9596	10945438
1	kgp5257692	17.9611	10945863
1	kgp7907257	17.9634	10946512
1	rs6696682	17.9655	10947102
1	rs1281008	17.9791	10950945
1	rs11121657	17.9872	10953229
1	exm13835	17.9902	10954061
1	kgp7568005	17.9902	10954061
1	exm13854	17.9939	10955108
1	kgp10485233	17.9939	10955108
1	kgp6620909	18.0002	10956885
1	rs12030940	18.0024	10957494
1	kgp10363935	18.0106	10959816
1	rs6685896	18.0182	10961963
1	kgp3827376	18.0242	10963639
1	kgp6663844	18.0262	10964214
1	rs6659326	18.0266	10964324
1	rs11121663	18.0266	10964338
1	kgp3346682	18.0305	10965436
1	kgp15917628	18.0522	10971550
1	rs2003046	18.0565	10972770
1	kgp8087945	18.0636	10974760
1	kgp730844	18.0669	10975701
1	rs11121667	18.0766	10978419
1	kgp644028	18.0804	10979510
1	kgp8460150	18.0983	10984558
1	kgp7761133	18.1056	10986598
1	rs9430161	18.1063	10986798
1	rs9430163	18.111	10988131
1	kgp4770245	18.1138	10988916
1	kgp208159	18.1191	10990402
1	rs6704113	18.1284	10993044
1	kgp9599699	18.1479	10998531
1	rs11121675	18.1532	11000018
1	rs7517230	18.1557	11000742
1	rs11121676	18.1637	11002986
1	kgp4655716	18.191	11010674
1	rs9430335	18.1959	11012060
1	rs3765895	18.2034	11014193
1	rs2273348	18.2205	11019020
1	rs2273347	18.2463	11026275
1	rs1033638	18.2477	11026660
1	rs1782455	18.2505	11027467
1	kgp10189968	18.2516	11027778
1	exm13966	18.2625	11030840
1	kgp15540883	18.2625	11030840
1	rs2273346	18.2625	11030840
1	exm13967	18.2625	11030859
1	rs12711521	18.2625	11030859
1	kgp3499394	18.274	11034099
1	exm13983	18.2872	11037810
1	kgp12215823	18.2872	11037810
1	kgp1479815	18.3088	11043910
1	rs2273344	18.3129	11045065
1	rs7548659	18.3211	11047382
1	rs12121344	18.336	11051572
1	kgp10507431	18.3417	11053174
1	kgp8592224	18.3574	11057594
1	rs2486920	18.3836	11064993
1	rs2039840	18.3865	11065809
1	rs2261217	18.3932	11067707
1	kgp15919094	18.3984	11069157
1	rs2791653	18.4006	11069791
1	rs910660	18.4034	11070586
1	kgp15846855	18.408	11071868
1	kgp2791727	18.408	11071869
1	rs2802211	18.409	11072160
1	exm14137	18.4155	11073986
1	rs17036297	18.4254	11076781
1	kgp374665	18.4283	11077604
1	rs2273335	18.4773	11091423
1	kgp9384897	18.4853	11093682
1	exm14250	18.5008	11098048
1	kgp15670199	18.5008	11098048
1	kgp10263492	18.506	11099514
1	kgp12336553	18.5069	11099766
1	rs12133922	18.5069	11099766
1	kgp5385444	18.5291	11106016
1	kgp2409222	18.5313	11106656
1	rs2536	18.5313	11106656
1	kgp11424165	18.5329	11107089
1	rs2275525	18.5418	11109619
1	kgp6923755	18.5487	11111565
1	kgp4356518	18.5832	11121270
1	kgp15179546	18.6146	11130124
1	kgp11608954	18.6162	11130589
1	kgp15577950	18.6165	11130673
1	kgp9139118	18.6312	11134817
1	rs6701524	18.6441	11138445
1	kgp1204811	18.6531	11141000
1	rs1057079	18.6673	11145001
1	kgp2767445	18.6752	11147212
1	kgp503766	18.7895	11179458
1	rs4845853	18.8035	11183413
1	rs12122605	18.8197	11187963
1	rs3806317	18.8204	11188159
1	exm14397	18.8259	11189732
1	kgp15403338	18.8259	11189732
1	kgp8896259	18.8409	11193956
1	kgp3249868	18.8444	11194951
1	rs2076658	18.8444	11194951
1	kgp7749030	18.8459	11195374
1	rs12124598	18.8459	11195374
1	kgp15653512	18.8462	11195452
1	kgp4073285	18.8481	11195977
1	rs17036508	18.8481	11195977
1	kgp11034157	18.8827	11205728
1	exm2249658	18.9064	11212411
1	kgp15778216	18.9201	11216284
1	kgp8822176	18.9641	11228701
1	rs2076655	18.9656	11229104
1	kgp7196620	19.0101	11241657
1	kgp11957651	19.0229	11245259
1	rs7525957	19.0687	11258179
1	kgp3105423	19.0735	11259530
1	rs1074078	19.099	11266731
1	kgp9087643	19.1523	11281757
1	kgp5427921	19.2202	11300900
1	rs2982380	19.3419	11335226
1	exm2259729	19.3424	11335359
1	kgp4543177	19.3424	11335359
1	kgp7911897	19.3485	11337078
1	rs909836	19.3528	11338308
1	kgp3896923	19.3571	11339516
1	exm2263813	19.3601	11340352
1	rs3120819	19.3601	11340352
1	rs2982384	19.3648	11341688
1	kgp8786995	19.3768	11345057
1	rs10864498	19.3922	11349412
1	rs2788558	19.3992	11351375
1	rs2744858	19.4393	11362680
1	rs2982364	19.4748	11372687
1	rs2335404	19.4861	11375885
1	kgp12092964	19.4946	11378271
1	rs2788557	19.499	11379531
1	kgp10769844	19.4991	11379552
1	kgp4488679	19.5011	11380131
1	kgp10299815	19.5094	11382451
1	rs3010208	19.5181	11384918
1	rs6660541	19.5282	11387748
1	kgp4665340	19.5465	11392929
1	kgp2340190	19.5486	11393520
1	rs6671983	19.5771	11401544
1	kgp9290898	19.5933	11406115
1	rs11121728	19.6014	11408385
1	rs10864504	19.6289	11416146
1	rs10864505	19.6327	11417237
1	kgp4124130	19.6373	11418520
1	kgp11247803	19.648	11421551
1	kgp3697019	19.6503	11422202
1	kgp2720390	19.6503	11422203
1	kgp8528754	19.6617	11425398
1	kgp8854030	19.6624	11425609
1	kgp8804395	19.6658	11426570
1	rs2077480	19.6714	11428146
1	kgp10308705	19.6721	11428340
1	rs877309	19.6767	11429621
1	rs10864508	19.6804	11430687
1	kgp1451405	19.6828	11431363
1	rs2922240	19.6914	11433775
1	rs11121734	19.6915	11433811
1	rs2379151	19.694	11434516
1	kgp9021652	19.6947	11434715
1	rs7414229	19.7072	11438242
1	rs11806225	19.7107	11439229
1	rs3124625	19.7149	11440415
1	rs11585441	19.7183	11441374
1	rs2379159	19.7293	11444457
1	rs3124627	19.7417	11447959
1	kgp8410330	19.7547	11451625
1	kgp22818765	19.7557	11451901
1	kgp3124304	19.7569	11452234
1	rs11121736	19.7636	11454149
1	kgp4822253	19.7751	11457373
1	rs12026602	19.7785	11458340
1	rs11121742	19.7865	11460596
1	rs12046038	19.8038	11465476
1	kgp4629394	19.8082	11466711
1	rs4846010	19.8234	11471002
1	kgp9776393	19.8235	11471019
1	rs17036930	19.8265	11471861
1	rs10159458	19.834	11473996
1	kgp9173016	19.8358	11474485
1	rs2007215	19.8479	11477920
1	kgp3820894	19.8654	11482842
1	rs7555562	19.8656	11482900
1	rs7534208	19.901	11494630
1	rs12129279	19.9053	11496187
1	kgp10789835	19.9056	11496291
1	exm14634	19.9188	11501107
1	kgp5949340	19.9188	11501107
1	rs12144924	19.9209	11501880
1	kgp8209316	19.9218	11502219
1	kgp10953985	19.9236	11502856
1	kgp6253416	19.928	11504450
1	kgp12176593	19.9326	11506127
1	kgp1326631	19.9337	11506532
1	rs2745265	19.9566	11514885
1	rs17036947	19.9575	11515203
1	rs2072997	19.9626	11517068
1	rs2072996	19.9676	11518916
1	exm14698	19.969	11519413
1	kgp4674056	19.979	11523071
1	rs2076469	19.9819	11524107
1	exm14731	19.985	11525251
1	rs2076468	19.9976	11529854
1	kgp1774436	19.9984	11530118
1	kgp12017836	20.0107	11534624
1	rs2235660	20.0125	11535274
1	kgp6629457	20.0282	11540997
1	rs2817621	20.0284	11541062
1	kgp7093225	20.0311	11542052
1	rs2817619	20.0337	11543006
1	rs6683331	20.0395	11545126
1	rs2745291	20.0471	11547875
1	kgp7603857	20.0629	11553632
1	kgp1093510	20.0756	11558273
1	kgp6696983	20.0759	11558394
1	rs11808316	20.0779	11559097
1	kgp5720011	20.0791	11559544
1	rs2817581	20.0883	11562922
1	kgp1048111	20.0962	11565802
1	rs2745285	20.099	11566801
1	kgp3452943	20.0993	11566921
1	kgp15172331	20.103	11568275
1	rs3912023	20.1079	11570065
1	rs7417320	20.4103	11680301
1	rs2233004	20.415	11682017
1	kgp5185638	20.4179	11683067
1	kgp2198093	20.4196	11683695
1	kgp5226066	20.4208	11684155
1	kgp8772530	20.4224	11684740
1	kgp9737890	20.4239	11685285
1	kgp10627459	20.4243	11685402
1	rs2143296	20.4271	11686443
1	kgp3418061	20.4288	11687056
1	kgp2225927	20.433	11688574
1	kgp7977546	20.4366	11689900
1	kgp2702790	20.4381	11690455
1	rs12088541	20.4398	11691078
1	kgp49308	20.4426	11692083
1	kgp3591596	20.4472	11693757
1	rs7539455	20.4481	11694111
1	kgp10304142	20.4505	11694961
1	kgp3578014	20.453	11695868
1	rs1534991	20.4676	11701195
1	kgp5325995	20.4691	11701767
1	kgp22837295	20.4707	11702322
1	rs9430624	20.4742	11703620
1	rs12045323	20.4759	11704224
1	exm15048	20.4818	11706367
1	rs11121804	20.4818	11706367
1	kgp11675939	20.4853	11707673
1	kgp3739376	20.4859	11707881
1	rs6687381	20.4885	11708812
1	kgp1359892	20.4931	11710500
1	kgp9473419	20.4957	11711464
1	kgp6136453	20.4977	11712172
1	rs2336034	20.498	11712283
1	rs9430631	20.5052	11714899
1	rs4846028	20.5176	11719442
1	kgp7638020	20.5183	11719705
1	kgp246203	20.5259	11722449
1	rs4846029	20.5285	11723427
1	rs7529001	20.5303	11724061
1	kgp602757	20.5433	11728818
1	kgp22837296	20.5475	11730329
1	kgp2717944	20.5483	11730627
1	kgp5485198	20.5483	11730630
1	kgp12108266	20.5516	11731851
1	kgp3131201	20.5555	11733242
1	rs12121577	20.5589	11734496
1	rs17875979	20.5592	11734619
1	rs12116971	20.5657	11736967
1	rs12095517	20.5661	11737129
1	kgp7802021	20.5752	11740421
1	kgp7901295	20.5767	11740966
1	rs4073574	20.5805	11742377
1	rs12752700	20.5942	11747369
1	kgp15166471	20.5951	11747702
1	kgp3184563	20.599	11749104
1	rs1128059	20.6031	11750617
1	rs1128065	20.6032	11750634
1	rs11121821	20.6036	11750787
1	rs4075033	20.6047	11751177
1	rs6661776	20.6071	11752070
1	kgp8213809	20.6117	11753727
1	kgp7033099	20.6201	11756803
1	kgp2788863	20.6374	11763099
1	rs4845875	20.64	11764076
1	kgp1653555	20.6403	11764185
1	rs4845877	20.6405	11764246
1	rs12564559	20.6439	11765487
1	kgp1381994	20.6489	11767298
1	kgp11464337	20.6513	11768181
1	rs4845881	20.6515	11768262
1	kgp788085	20.6516	11768307
1	kgp10507053	20.6624	11772232
1	kgp11643384	20.6654	11773309
1	kgp11407620	20.6669	11773853
1	kgp8353526	20.6683	11774397
1	kgp12435695	20.669	11774652
1	kgp2626044	20.6714	11775499
1	rs12132479	20.6738	11776393
1	rs6699881	20.6743	11776571
1	kgp3959331	20.6744	11776613
1	kgp6459169	20.675	11776811
1	kgp11761091	20.6773	11777648
1	rs10779765	20.6781	11777954
1	kgp10053239	20.6804	11778784
1	rs4846044	20.6836	11779941
1	kgp1853481	20.6846	11780323
1	kgp11547860	20.6848	11780410
1	kgp9355112	20.6965	11784680
1	rs4846048	20.7007	11786195
1	rs2184226	20.7039	11787379
1	rs3737967	20.704	11787392
1	rs1537516	20.7051	11787804
1	kgp654882	20.712	11790308
1	exm15236	20.7135	11790870
1	rs2274976	20.7135	11790870
1	rs13306556	20.7168	11792053
1	rs1476413	20.7173	11792243
1	rs1801131	20.7233	11794419
1	VG01S2022	20.7233	11794419
1	rs12121543	20.7238	11794614
1	rs6541003	20.7271	11795810
1	exm15320	20.7285	11796321
1	rs1572151	20.7321	11797654
1	kgp5184439	20.7327	11797868
1	rs4846052	20.7328	11797894
1	rs17037390	20.7407	11800786
1	rs17037396	20.744	11801990
1	rs17037397	20.7443	11802106
1	rs9651118	20.7445	11802157
1	exm-rs17367504	20.746	11802721
1	rs17367504	20.746	11802721
1	rs2066470	20.7468	11803000
1	rs7553194	20.7498	11804092
1	rs3753584	20.751	11804529
1	rs13306561	20.7543	11805747
1	rs3737964	20.7577	11806987
1	rs4846054	20.7637	11809173
1	kgp10145614	20.7666	11810222
1	rs17037425	20.7669	11810326
1	kgp3278055	20.7764	11813794
1	rs198393	20.7924	11819628
1	rs2050265	20.7924	11819642
1	rs12567136	20.8035	11823674
1	rs2076003	20.8046	11824090
1	rs2076004	20.8119	11826756
1	rs7537765	20.8133	11827246
1	rs2236797	20.828	11832593
1	kgp3256932	20.8401	11837025
1	rs198405	20.8406	11837214
1	rs198406	20.8415	11837535
1	exm-rs1023252	20.8455	11838976
1	rs198411	20.8492	11840328
1	rs198412	20.8493	11840380
1	kgp2322243	20.8503	11840745
1	rs198414	20.8504	11840768
1	rs17350396	20.8504	11840781
1	rs198415	20.8525	11841535
1	kgp4685289	20.8564	11842953
1	kgp1657424	20.8606	11844512
1	kgp8452320	20.8646	11845938
1	exm15531	20.8648	11846011
1	rs5065	20.8648	11846011
1	exm15552	20.8691	11847591
1	rs5063	20.8691	11847591
1	rs198372	20.8742	11849457
1	kgp1324157	20.8774	11850620
1	rs198375	20.8858	11853700
1	rs6668352	20.8888	11854772
1	rs198388	20.8957	11857283
1	rs198389	20.901	11859214
1	kgp4999197	20.9064	11861186
1	kgp3699405	20.9089	11862091
1	rs6668659	20.9093	11862241
1	rs6676300	20.9175	11865243
1	kgp6228589	20.9187	11865675
1	kgp10546089	20.9188	11865724
1	rs12562952	20.9223	11866999
1	kgp7090216	20.9267	11868584
1	rs11801879	20.9272	11868762
1	rs11803049	20.9274	11868838
1	kgp715699	20.9361	11872031
1	kgp11871776	20.9377	11872621
1	kgp667591	20.9446	11875109
1	rs9661078	20.9477	11876267
1	kgp974257	20.9483	11876457
1	rs7554327	20.9507	11877347
1	exm2264801	20.9525	11877993
1	kgp7716611	20.9525	11877993
1	kgp3778443	20.957	11879663
1	kgp227254	20.9595	11880571
1	rs11588551	20.9631	11881879
1	kgp11854550	20.9635	11882002
1	kgp11735892	20.9652	11882631
1	kgp10134873	20.9779	11887280
1	rs6667637	20.9796	11887900
1	rs17037520	20.9918	11892349
1	kgp10032223	20.9986	11894820
1	rs1999594	21.0105	11899159
1	kgp6362857	21.0328	11907299
1	kgp913847	21.0352	11908159
1	kgp12350015	21.036	11908446
1	kgp10858306	21.0362	11908513
1	rs926269	21.0394	11909691
1	kgp5195246	21.0397	11909787
1	rs11800086	21.0449	11911692
1	kgp1286840	21.0506	11913785
1	rs7554547	21.0508	11913831
1	rs6691499	21.0654	11919174
1	rs2038028	21.0663	11919499
1	rs17037529	21.0688	11920392
1	rs6662151	21.07	11920855
1	rs9659237	21.0707	11921213
1	kgp1449962	21.0802	11926478
1	kgp3783897	21.0958	11935119
1	kgp6533140	21.0965	11935503
1	kgp3518515	21.0978	11936213
1	rs11802668	21.1058	11940613
1	kgp7852442	21.1066	11941093
1	rs4846080	21.1136	11944942
1	kgp1046018	21.1148	11945624
1	rs6697996	21.1169	11946745
1	rs2336379	21.1206	11948806
1	rs7529452	21.1226	11949898
1	exm15706	21.1226	11949899
1	exm15710	21.1235	11950412
1	rs2273285	21.1235	11950412
1	kgp8715135	21.128	11952923
1	rs2273289	21.1377	11958233
1	rs7529312	21.1497	11964866
1	rs2273291	21.1504	11965296
1	kgp5113327	21.1518	11966033
1	kgp305062	21.1522	11966298
1	rs3818157	21.154	11967251
1	kgp2933757	21.1625	11971973
1	kgp978643	21.1734	11978002
1	rs3753579	21.1744	11978534
1	rs3820189	21.1751	11978933
1	rs4240897	21.1819	11982698
1	kgp7210575	21.1832	11983412
1	kgp10637866	21.188	11986032
1	kgp860759	21.1962	11990577
1	kgp6834076	21.2039	11994854
1	rs2295281	21.2121	11999355
1	kgp9741946	21.2142	12000508
1	rs17037564	21.2147	12000812
1	rs2236057	21.2171	12002148
1	rs730123	21.2318	12010235
1	kgp8118365	21.2361	12012665
1	kgp3645254	21.239	12014253
1	kgp4772806	21.2404	12015018
1	kgp212583	21.2413	12015506
1	kgp6163982	21.2415	12015623
1	kgp662033	21.2495	12020065
1	exm15957	21.2535	12022277
1	exm15965	21.2538	12022404
1	rs11588712	21.2538	12022404
1	rs11588779	21.2545	12022824
1	exm15970	21.2546	12022869
1	rs2295283	21.2546	12022869
1	rs1208988	21.2633	12027692
1	rs4514248	21.2674	12029944
1	kgp6516749	21.2693	12030967
1	kgp2668491	21.2747	12033989
1	rs1208993	21.278	12035811
1	kgp9168482	21.2927	12043907
1	rs12042105	21.2946	12044991
1	kgp11469998	21.3	12048707
1	kgp6112404	21.3	12048777
1	kgp2046043	21.3002	12052663
1	kgp8882710	21.3002	12053501
1	kgp4441669	21.3002	12054235
1	kgp11983598	21.3003	12056838
1	kgp10443652	21.3003	12057634
1	rs6665486	21.3004	12057844
1	kgp3896714	21.3007	12068378
1	rs12029016	21.3007	12068441
1	kgp4142660	21.3008	12069912
1	rs4491070	21.3008	12069994
1	kgp8350202	21.3009	12072575
1	kgp4793060	21.3009	12073892
1	rs6690493	21.301	12075469
1	kgp10468055	21.301	12076088
1	kgp5682143	21.301	12077546
1	kgp2275096	21.3011	12078572
1	kgp7670536	21.3011	12078630
1	kgp11832726	21.3012	12081404
1	kgp11389556	21.3012	12082060
1	kgp10888267	21.3012	12082168
1	kgp7059912	21.3012	12082641
1	kgp10752622	21.3013	12084377
1	rs1201110	21.3016	12093131
1	kgp2800448	21.3017	12096179
1	kgp9445864	21.3017	12096411
1	kgp6467142	21.3017	12097019
1	kgp9662616	21.3017	12097231
1	rs11576403	21.3018	12098510
1	rs562844	21.302	12104014
1	rs4845894	21.302	12104021
1	rs6541014	21.302	12104033
1	rs12092682	21.3021	12106798
1	rs11569864	21.3021	12108466
1	kgp5062618	21.3021	12108527
1	kgp9575644	21.3022	12111621
1	rs501525	21.3026	12120748
1	kgp15491704	21.3026	12121344
1	rs2486316	21.3026	12123188
1	rs8179353	21.3027	12124318
1	rs17422381	21.3027	12124366
1	kgp11008790	21.3027	12124489
1	kgp3965608	21.3027	12124979
1	kgp11964953	21.3027	12125717
1	rs1148476	21.3028	12126740
1	rs6668157	21.3028	12127073
1	kgp6376674	21.3028	12127484
1	kgp999846	21.3028	12127655
1	kgp11460622	21.3028	12127971
1	kgp11843255	21.3028	12128288
1	rs1201122	21.3028	12128425
1	kgp10538218	21.3029	12129432
1	exm2264802	21.3029	12129504
1	rs535068	21.3029	12129504
1	kgp9667456	21.3029	12131143
1	kgp9410842	21.303	12132975
1	rs1148472	21.303	12134394
1	rs1148471	21.303	12134555
1	kgp273269	21.3032	12138578
1	kgp2643101	21.3033	12142038
1	rs641941	21.3035	12146595
1	rs631272	21.3035	12146698
1	rs630542	21.3035	12146809
1	rs967403	21.3036	12149151
1	rs1148460	21.3038	12156431
1	kgp1929651	21.3038	12157083
1	rs652284	21.3039	12158755
1	kgp4552965	21.3041	12163394
1	kgp2703344	21.3041	12163425
1	kgp3519128	21.3041	12164246
1	rs496888	21.3044	12172749
1	kgp5829773	21.3044	12173004
1	rs976881	21.3044	12173697
1	rs3766730	21.3047	12180619
1	kgp5425409	21.3047	12180767
1	rs816050	21.3047	12181934
1	kgp3944701	21.3049	12186118
1	rs945439	21.305	12188885
1	rs1201157	21.305	12188974
1	rs683240	21.305	12189772
1	kgp10332575	21.305	12189931
1	rs666078	21.305	12191261
1	rs653667	21.3051	12191751
1	exm16193	21.3051	12192898
1	rs1061622	21.3051	12192898
1	rs636964	21.3051	12193294
1	kgp5128431	21.3052	12195303
1	rs5746053	21.3054	12202241
1	kgp3135415	21.3054	12202632
1	rs5746059	21.3054	12202735
1	rs5746065	21.3056	12207407
1	rs1061628	21.3056	12207942
1	rs1061631	21.3056	12208442
1	kgp15420698	21.3056	12208514
1	rs1800621	21.3056	12208514
1	rs5746074	21.3056	12208664
1	kgp12285200	21.3057	12211446
1	kgp11751601	21.3058	12213345
1	kgp7283347	21.306	12217607
1	rs7552664	21.306	12217910
1	rs7550488	21.306	12218875
1	kgp3065450	21.306	12219976
1	kgp15584501	21.3063	12226870
1	kgp4409517	21.3063	12227213
1	rs11121891	21.3066	12235131
1	rs235256	21.3066	12236175
1	kgp4247259	21.3067	12238511
1	kgp2871506	21.3068	12242015
1	exm2264987	21.3069	12245229
1	rs374450	21.3069	12245229
1	rs235246	21.3073	12256527
1	rs3765339	21.3078	12269238
1	exm16450	21.3082	12279562
1	rs4845898	21.3082	12279562
1	rs3765337	21.3083	12282542
1	rs7523900	21.309	12303754
1	kgp5001368	38.3481	20335002
1	exm26868	38.3514	20336445
1	rs10916769	38.3514	20336445
1	rs742056	38.354	20337568
1	kgp6644109	38.3694	20344299
1	kgp8171789	38.3697	20344430
1	kgp3174644	38.3704	20344725
1	kgp6924961	38.3711	20345011
1	exm26890	38.3721	20345468
1	rs11582960	38.3721	20345468
1	kgp2935771	38.3849	20351040
1	rs230182	38.3873	20352058
1	exm26925	38.3922	20354225
1	rs2072751	38.3922	20354225
1	kgp1431106	38.3931	20354599
1	rs230179	38.3932	20354666
1	rs12034781	38.3942	20355078
1	rs230178	38.3959	20355837
1	kgp3398488	38.396	20355855
1	kgp1937153	38.3984	20356941
1	rs230177	38.3996	20357453
1	rs230175	38.4014	20358212
1	kgp11058251	38.4047	20359669
1	rs12045792	38.4073	20360792
1	kgp9609798	38.4098	20361868
1	kgp7793107	38.4178	20365370
1	kgp10130456	38.4225	20367394
1	rs1886740	38.4269	20369338
1	kgp8760608	38.4383	20374284
1	rs10159448	38.4394	20374784
1	kgp2016859	38.4395	20374804
1	kgp8354026	38.44	20375012
1	rs10916777	38.4434	20376533
1	kgp7494689	38.447	20378095
1	rs10916779	38.4483	20378624
1	rs10916780	38.4529	20380660
1	kgp4805154	38.4575	20382667
1	kgp2378340	38.4607	20384050
1	rs7538084	38.4768	20391046
1	rs12045307	38.477	20391164
1	exm2250514	38.4773	20391270
1	kgp10017026	38.4773	20391270
1	kgp4431457	38.4834	20393946
1	kgp12528997	38.4956	20399239
1	kgp2565750	38.4996	20401002
1	rs879484	38.5036	20402719
1	kgp10174109	38.508	20404624
1	rs10916786	38.5102	20405589
1	rs7523815	38.511	20405927
1	kgp9542136	38.5111	20405982
1	rs10753498	38.5132	20406883
1	rs7533344	38.5177	20408868
1	rs6426635	38.5179	20408959
1	rs10916790	38.5204	20410039
1	kgp1029068	38.5212	20410371
1	kgp2516272	38.5277	20413230
1	rs10799633	38.5284	20413523
1	kgp3151734	38.5314	20414854
1	kgp5695693	38.5365	20417053
1	rs764151	38.5434	20420075
1	rs7537381	38.5526	20424068
1	kgp11139502	38.5662	20429996
1	kgp6102462	38.5684	20430925
1	kgp4079714	38.5689	20431166
1	kgp15282766	38.5692	20431286
1	rs10753501	38.5701	20431699
1	kgp3724583	38.5725	20432738
1	kgp3963012	38.5791	20435626
1	rs7513147	38.5792	20435640
1	kgp4037736	38.5793	20435704
1	kgp1155707	38.5795	20435789
1	kgp7006110	38.5809	20436403
1	kgp357924	38.5869	20439014
1	kgp10536013	38.5884	20439664
1	rs12044712	38.5887	20439786
1	kgp11474079	38.5889	20439871
1	rs10916799	38.5916	20441031
1	rs750070	38.5954	20442691
1	rs11577932	38.5974	20443568
1	rs10799636	38.5993	20444394
1	kgp9118601	38.6002	20444793
1	rs11588952	38.6018	20445494
1	rs721360	38.603	20445994
1	rs7414922	38.6037	20446324
1	rs10916800	38.6044	20446622
1	rs11799849	38.6095	20448857
1	rs4655212	38.6118	20449852
1	rs11812029	38.6179	20452510
1	rs7541314	38.6324	20458817
1	rs6663450	38.6501	20466522
1	kgp15611329	38.6566	20469333
1	kgp93846	38.6581	20469998
1	rs12741740	38.6629	20472102
1	rs12724366	38.663	20472127
1	rs576436	38.6698	20475096
1	rs433816	38.6748	20477278
1	rs97922	38.6755	20477572
1	kgp7740996	38.6809	20479945
1	kgp3782760	38.6824	20480580
1	rs1152984	38.6995	20488029
1	kgp11508891	38.7015	20488909
1	kgp12426369	38.7042	20490075
1	kgp10875183	38.7044	20490185
1	kgp2116805	38.7082	20491820
1	rs1152986	38.7096	20492442
1	rs12076947	38.7166	20495472
1	kgp12223003	38.7244	20498871
1	kgp5637523	38.7276	20500291
1	rs529974	38.7279	20500417
1	rs531651	38.7282	20500538
1	rs595980	38.7287	20500723
1	kgp15458452	38.7338	20502965
1	rs17412284	38.7353	20503634
1	rs12566937	38.7412	20506181
1	kgp10976681	38.7456	20508105
1	kgp3882296	38.7531	20511364
1	kgp1419676	38.7539	20511726
1	rs7544348	38.7852	20525341
1	rs476622	38.7883	20526702
1	rs10916806	38.7926	20528563
1	kgp1958447	38.7953	20529753
1	kgp11568254	38.797	20530484
1	rs2000366	38.7985	20531137
1	kgp2272617	38.8045	20533761
1	rs616145	38.8088	20535613
1	rs10493000	38.8174	20539386
1	kgp4238901	38.8185	20539835
1	rs645548	38.8193	20540206
1	rs645496	38.8194	20540242
1	kgp9668265	38.8242	20542346
1	rs667357	38.8331	20546201
1	rs666501	38.8336	20546408
1	kgp11643700	38.8357	20547354
1	rs12072199	38.8448	20551319
1	kgp3230989	38.8479	20552663
1	kgp9263407	38.8519	20554412
1	kgp8054059	38.8537	20555197
1	rs6689263	38.8556	20556030
1	rs12565883	38.8572	20556710
1	rs12046455	38.8574	20556777
1	rs675397	38.8577	20556929
1	rs677214	38.8586	20557323
1	kgp9791357	38.8606	20558170
1	rs529553	38.861	20558340
1	kgp5096288	38.8612	20558448
1	kgp33471	38.8641	20559691
1	kgp2755936	38.8654	20560274
1	kgp6707463	38.8687	20561714
1	kgp10949503	38.869	20561855
1	kgp9431590	38.8696	20562115
1	kgp8813829	38.8723	20563301
1	rs1253890	38.8732	20563656
1	kgp1814552	38.8782	20565832
1	kgp7514148	38.8792	20566291
1	rs472055	38.8819	20567472
1	kgp7417596	38.8863	20569381
1	rs10916815	38.8863	20569381
1	kgp7325596	38.8894	20570733
1	rs1890005	38.8935	20572523
1	rs639400	38.8961	20573630
1	kgp4305346	38.899	20574925
1	kgp7341018	38.9006	20575608
1	kgp4848848	38.9009	20575751
1	rs1152991	38.9067	20578250
1	rs1253795	38.9069	20578365
1	rs622179	38.9075	20578605
1	rs640880	38.912	20580558
1	rs652536	38.9126	20580814
1	rs485716	38.9138	20581337
1	kgp5217804	38.9157	20582166
1	kgp4200436	38.9173	20582859
1	rs485833	38.9196	20583865
1	rs678980	38.922	20584911
1	rs650264	38.923	20585337
1	rs6690069	38.929	20587958
1	rs532545	38.9306	20588679
1	kgp68059	38.9312	20588925
1	kgp5980907	38.9316	20589097
1	exm27043	38.9318	20589208
1	rs2072671	38.9318	20589208
1	rs818202	38.9344	20590298
1	rs471760	38.9353	20590713
1	kgp6650212	38.936	20591028
1	kgp2607732	38.9373	20591596
1	rs10916824	38.9392	20592419
1	kgp9794971	38.9461	20595410
1	rs818199	38.9515	20597767
1	rs818197	38.952	20597990
1	kgp7681152	38.9564	20599911
1	kgp6098895	38.9571	20600194
1	kgp1789586	38.9593	20601164
1	rs577042	38.9604	20601661
1	rs4655226	38.9607	20601791
1	rs12022958	38.9622	20602423
1	rs517483	38.9648	20603542
1	kgp104299	38.9652	20603735
1	rs10799647	38.9656	20603888
1	kgp11638306	38.9659	20604050
1	kgp3987911	38.9689	20605335
1	rs12036909	38.9722	20606785
1	rs10916827	38.9723	20606848
1	rs12036993	38.9729	20607103
1	rs11579252	38.9744	20607720
1	rs527912	38.9745	20607790
1	kgp2362470	38.9749	20607947
1	rs1689924	38.9757	20608303
1	rs558946	38.977	20608865
1	kgp1431174	38.9789	20609683
1	rs477155	38.979	20609755
1	rs3738130	38.9887	20613970
1	rs12072318	38.9948	20616646
1	rs12404655	38.995	20616702
1	kgp8210717	38.9989	20618396
1	kgp6410668	38.9993	20618562
1	rs10916832	39.0006	20619151
1	rs10916833	39.0007	20619193
1	kgp8469137	39.0013	20619438
1	kgp1321517	39.0026	20620008
1	rs1614627	39.0032	20620263
1	kgp7782510	39.0063	20621608
1	kgp3262193	39.0098	20623135
1	kgp1844115	39.0127	20624422
1	rs6687370	39.0137	20624866
1	kgp9322027	39.0183	20626874
1	rs10799655	39.0277	20630938
1	rs10916840	39.0322	20632928
1	kgp11618427	39.033	20633253
1	kgp5218276	39.0357	20634435
1	rs3738133	39.0426	20638949
1	kgp11776122	39.0444	20640726
1	rs3102071	39.0452	20641518
1	kgp11279458	39.0457	20642023
1	exm27123	39.0493	20645618
1	rs3738136	39.0493	20645618
1	exm27167	39.0541	20650507
1	rs1043424	39.0541	20650507
1	rs1043443	39.0545	20650887
1	kgp10998304	39.055	20651363
1	exm2264808	39.0552	20651565
1	rs650616	39.0552	20651565
1	kgp5710723	39.0553	20651622
1	kgp8866359	39.0554	20651728
1	kgp4874262	39.056	20652339
1	rs3738140	39.0593	20655658
1	kgp7246486	39.0606	20656967
1	kgp7848016	39.0614	20657761
1	rs623817	39.0632	20659585
1	rs10916846	39.0637	20660064
1	kgp6795448	39.0697	20666113
1	exm27277	39.0699	20666326
1	kgp30421	39.0699	20666326
1	rs617367	39.0703	20666658
1	rs3818392	39.0703	20666669
1	kgp12306324	39.0722	20668574
1	rs1570663	39.0738	20670264
1	rs10157351	39.0744	20670847
1	kgp9399549	39.0748	20671255
1	kgp22785475	39.0759	20672356
1	rs12118760	39.0769	20673311
1	rs10916848	39.0797	20676120
1	rs12025916	39.0798	20676233
1	kgp9959497	39.0824	20678823
1	kgp10088989	39.0832	20679694
1	rs4654866	39.0851	20681611
1	rs669410	39.0866	20683093
1	rs4655235	39.0868	20683307
1	rs581635	39.0879	20684331
1	kgp9606101	39.0889	20685321
1	kgp9377469	39.0905	20686944
1	rs10799660	39.0927	20689192
1	kgp3120607	39.0939	20690413
1	rs628265	39.0955	20691992
1	rs610719	39.0971	20693635
1	kgp6928142	39.0982	20694705
1	kgp8384460	39.0991	20695599
1	rs16824489	39.0994	20695909
1	rs683936	39.0996	20696160
1	kgp11235995	39.0998	20696297
1	kgp156081	39.1013	20697851
1	rs16824496	39.1014	20697967
1	rs521424	39.1017	20698250
1	exm27412	39.1019	20698408
1	kgp1815515	39.1019	20698408
1	kgp8220529	39.1032	20699746
1	kgp9431260	39.1039	20700456
1	kgp7175266	39.1062	20702739
1	kgp8079031	39.1079	20704409
1	exm27424	39.108	20704549
1	rs2296225	39.108	20704549
1	kgp5064292	39.108	20704553
1	exm2259945	39.109	20705490
1	rs6702859	39.109	20705490
1	rs752555	39.109	20705548
1	kgp2782411	39.1109	20707435
1	kgp9846415	39.1121	20708615
1	rs6426645	39.1121	20708656
1	rs12042868	39.1125	20709085
1	kgp2939781	39.1143	20710880
1	kgp4896670	39.1146	20711146
1	kgp5797377	39.117	20713586
1	rs10916851	39.1171	20713658
1	kgp7324995	39.119	20715601
1	kgp8745873	39.1202	20716809
1	rs6668854	39.1224	20719015
1	kgp10447450	39.1235	20720076
1	rs659046	39.1246	20721232
1	rs592060	39.1279	20724465
1	rs951805	39.1372	20733863
1	rs710311	39.1389	20735508
1	kgp6865479	39.1438	20740503
1	rs12123092	39.1438	20740508
1	rs2274119	39.1488	20745474
1	kgp8591600	39.1494	20746084
1	kgp11222447	39.1516	20748234
1	rs12036633	39.1579	20754626
1	rs7552264	39.1647	20761434
1	kgp1767833	39.165	20761776
1	kgp6913328	39.1668	20763588
1	rs1985278	39.1686	20765368
1	rs10493001	39.1776	20774423
1	rs495522	39.1827	20779501
1	rs3856173	39.1915	20788340
1	kgp10927479	39.2067	20803542
1	kgp15360935	39.2098	20806722
1	kgp7771662	39.212	20808922
1	rs7520481	39.217	20813892
1	rs935918	39.2222	20819167
1	kgp5284126	39.2289	20825891
1	rs10799665	39.2292	20826147
1	kgp2686541	39.2332	20830174
1	kgp6886313	39.2379	20834851
1	rs3767239	39.2398	20836815
1	kgp10068148	39.2417	20838683
1	kgp7068312	39.2431	20840074
1	kgp12348799	39.2433	20840354
1	kgp197217	39.2437	20840684
1	kgp9032967	39.2499	20846909
1	kgp740199	39.2525	20849549
1	kgp10012990	39.2556	20852621
1	kgp10435827	39.2565	20853520
1	rs2305463	39.2566	20853688
1	kgp8056594	39.259	20856047
1	kgp2406619	39.2628	20859885
1	kgp5246560	39.263	20860115
1	kgp2029865	39.2645	20861628
1	kgp2580544	39.2667	20863771
1	kgp8792805	39.2669	20864019
1	kgp4414475	39.2688	20865918
1	kgp5023021	39.269	20866130
1	kgp10792293	39.2709	20868017
1	kgp9434221	39.2732	20870271
1	kgp8370479	39.2762	20873271
1	kgp1158195	39.2777	20874832
1	rs4654726	39.2803	20877405
1	kgp7185997	39.2804	20877503
1	kgp7746724	39.281	20878177
1	kgp10898496	39.2825	20879650
1	kgp10240467	39.2861	20883276
1	kgp9240362	39.2876	20884742
1	rs4654729	39.3006	20897760
1	rs2053981	39.3034	20900590
1	rs4654887	39.3112	20908430
1	kgp22782030	39.341	20938332
1	kgp3628307	39.351	20948339
1	rs3767248	39.353	20950361
1	kgp10324546	39.3531	20950444
2	rs16864736	183.255	176931955
2	rs17679370	183.255	176932095
2	rs7603168	183.259	176935024
2	rs1370539	183.266	176940237
2	kgp4024172	183.267	176940886
2	rs10930771	183.274	176946413
2	kgp9542297	183.276	176947790
2	rs11691671	183.278	176948605
2	rs1406574	183.283	176952744
2	rs11684592	183.285	176954380
2	kgp10532009	183.286	176954523
2	rs12476172	183.287	176955441
2	rs12613021	183.29	176957896
2	rs16864766	183.29	176958159
2	kgp10781486	183.292	176959016
2	kgp5355608	183.292	176959148
2	rs745767	183.294	176960687
2	kgp1722844	183.295	176961852
2	rs11895189	183.306	176969600
2	kgp11506818	183.306	176969767
2	kgp7515455	183.311	176973273
2	kgp12401625	183.312	176973859
2	rs1113669	183.313	176974908
2	kgp4259702	183.319	176979407
2	kgp6747439	183.319	176979604
2	kgp7477106	183.323	176982599
2	rs7593064	183.327	176985507
2	rs10497468	183.33	176987563
2	kgp14298760	183.331	176988297
2	kgp7113757	183.333	176989712
2	kgp5197522	183.34	176995066
2	kgp9026620	183.345	176998852
2	rs6705545	183.353	177004450
2	rs1881697	183.36	177009588
2	kgp6921239	183.37	177017247
2	kgp2694998	183.371	177018067
2	rs9287995	183.373	177019504
2	kgp8031176	183.377	177022387
2	kgp475899	183.378	177023004
2	rs1997350	183.379	177023506
2	rs7589434	183.379	177023643
2	kgp10955568	183.381	177024810
2	kgp7261615	183.382	177026165
2	kgp299044	183.385	177028005
2	kgp11961153	183.385	177028338
2	exm2269182	183.39	177032199
2	kgp9817889	183.39	177032199
2	kgp1501244	183.393	177034020
2	kgp6633662	183.395	177035573
2	rs10497467	183.406	177043683
2	kgp283403	183.407	177044336
2	kgp11861375	183.407	177044464
2	exm-rs1529093	183.407	177044867
2	rs1529093	183.407	177044867
2	rs1529098	183.415	177050078
2	rs17842284	183.428	177059630
2	rs6705298	183.434	177064278
2	rs17683237	183.435	177064956
2	kgp5284478	183.435	177065461
2	rs1534681	183.438	177067283
2	kgp9045400	183.442	177070265
2	rs10497466	183.444	177071597
2	kgp7107402	183.444	177071675
2	rs10497464	183.444	177071787
2	kgp11231211	183.444	177071830
2	kgp4198955	183.446	177072938
2	kgp3844163	183.446	177073486
2	kgp1604410	183.453	177078891
2	rs4894241	183.454	177079165
2	kgp6643259	183.461	177084536
2	rs1554874	183.462	177084851
2	rs10930778	183.465	177087779
2	kgp2608344	183.471	177091572
2	kgp439226	183.475	177094585
2	rs4894243	183.478	177097413
2	rs2588874	183.493	177107857
2	kgp1405709	183.499	177112817
2	kgp2830222	183.5	177113174
2	kgp155625	183.501	177114274
2	rs11688232	183.512	177122296
2	kgp2348701	183.513	177123131
2	rs2706134	183.524	177130964
2	rs2588866	183.53	177135449
2	kgp10156514	183.53	177135496
2	rs12990744	183.531	177136221
2	rs2588868	183.531	177136257
2	kgp4138674	183.533	177137916
2	rs2588876	183.545	177146924
2	rs10197258	183.547	177147718
2	rs2588877	183.551	177150737
2	rs3109082	183.557	177155719
2	rs16865043	183.561	177158700
2	kgp6211868	183.564	177160294
2	kgp9723337	183.565	177161234
2	rs2706126	183.566	177161830
2	rs2706121	183.574	177168130
2	rs2588873	183.585	177176142
2	rs12988177	183.6	177187259
2	kgp1089691	183.607	177192670
2	rs2247763	183.628	177208347
2	rs2247754	183.629	177208438
2	kgp14518006	183.63	177209719
2	kgp5088303	183.646	177221099
2	rs13401026	183.648	177222499
2	kgp9028405	183.651	177225342
2	rs13035806	183.654	177227094
2	kgp1251527	183.655	177227774
2	rs6726395	183.669	177238501
2	rs1962142	183.683	177248756
2	rs10930781	183.685	177249904
2	rs1806649	183.689	177253424
2	rs13001694	183.69	177254262
2	kgp9007619	183.691	177254476
2	kgp3463952	183.694	177256925
2	rs2364722	183.698	177260059
2	kgp3989533	183.701	177262312
2	kgp1524503	183.71	177268437
2	rs6433657	183.712	177269949
2	rs17647588	183.714	177271349
2	kgp10547441	183.717	177274198
2	kgp10418049	183.718	177274780
2	kgp8270071	183.723	177278643
2	kgp9218554	183.725	177280085
2	rs2001349	183.728	177282008
2	kgp8577435	183.728	177282425
2	kgp139315	183.729	177282815
2	kgp3197379	183.73	177283476
2	kgp710805	183.73	177283742
2	rs6433659	183.732	177284636
2	rs7559715	183.735	177286898
2	kgp8073263	183.738	177289107
2	rs12623239	183.743	177293315
2	rs2444563	183.749	177297858
2	kgp2095063	183.755	177302358
2	kgp1376961	183.762	177307081
2	rs13002088	183.762	177307190
2	kgp8413104	183.767	177310661
2	rs1453376	183.771	177313738
2	kgp2013223	183.776	177317605
2	kgp6583290	183.778	177318984
2	kgp2406259	183.79	177327762
2	rs10930785	183.792	177329052
2	rs10179975	183.796	177332157
2	kgp5849377	183.796	177332290
2	kgp4225184	183.803	177337837
2	kgp204385	183.805	177338976
2	kgp9735116	183.824	177352841
2	kgp11188187	183.83	177357261
2	kgp436124	183.833	177360144
2	kgp11764479	183.834	177360538
2	rs1901826	183.834	177360538
2	kgp5740110	183.877	177391993
2	kgp12221184	183.879	177393720
2	kgp6596526	183.88	177394822
2	kgp7322231	183.882	177395746
2	kgp12536100	183.884	177397673
2	kgp12485481	183.887	177399671
2	kgp5633	183.891	177402774
2	kgp2111097	183.892	177403551
2	kgp12048895	183.895	177405667
2	kgp6025628	183.895	177405850
2	rs10497508	183.895	177406006
2	kgp5240345	183.897	177407125
2	kgp10030614	183.897	177407317
2	kgp792024	183.899	177408416
2	kgp8030466	183.904	177412523
2	kgp11868964	183.912	177418389
2	kgp10268638	183.916	177420999
2	rs4893823	183.916	177421083
2	kgp4151079	183.935	177434998
2	kgp22811046	183.976	177465339
2	kgp8915692	184.013	177493344
2	rs12469386	184.014	177493553
2	kgp2167297	184.016	177495347
2	kgp11459353	184.027	177503615
2	kgp9471194	184.044	177515917
2	rs12615367	184.053	177522819
2	kgp1756710	184.059	177526852
2	kgp2692282	184.06	177527618
2	rs4893829	184.07	177535082
2	kgp5996039	184.07	177535476
2	rs7606235	184.072	177536560
2	rs3213945	184.074	177538058
2	rs2293474	184.09	177549889
2	rs12988366	184.094	177553217
2	exm2265371	184.095	177553847
2	rs1348850	184.095	177553847
2	rs6737342	184.096	177554389
2	rs11889488	184.106	177562065
2	rs16823070	229.149	227026824
2	rs3817490	229.15	227027903
2	exm271758	229.15	227028004
2	rs2272199	229.15	227028004
2	kgp1585776	229.152	227032260
2	rs2276593	229.153	227033718
2	rs4675140	229.16	227043949
2	kgp6816317	229.163	227048235
2	kgp1099529	229.165	227049768
2	rs2251223	229.165	227050259
2	exm271804	229.166	227051116
2	rs4675141	229.166	227051116
2	kgp5662303	229.167	227052723
2	kgp927131	229.169	227055551
2	rs4296416	229.17	227057210
2	rs2141828	229.17	227057754
2	kgp9257489	229.17	227057907
2	kgp4492484	229.171	227058848
2	kgp9593981	229.173	227060723
2	rs12151732	229.173	227061275
2	kgp11979849	229.173	227061851
2	rs13411764	229.18	227071194
2	rs1917124	229.181	227072895
2	kgp6077321	229.189	227083809
2	kgp7622123	229.189	227084030
2	kgp10813919	229.189	227084210
2	kgp9883775	229.191	227086347
2	kgp2407993	229.191	227086796
2	kgp7521511	229.192	227087438
2	kgp385453	229.192	227088083
2	exm271889	229.194	227089883
2	kgp10844336	229.194	227089883
2	kgp726396	229.195	227091351
2	rs13382950	229.195	227091351
2	rs13401602	229.196	227092898
2	rs7558081	229.196	227093753
2	rs12989872	229.197	227095257
2	rs6758296	229.199	227097510
2	rs9989875	229.199	227097751
2	kgp8201238	229.201	227099838
2	kgp8329031	229.201	227100360
2	rs16823202	229.202	227101432
2	rs1574392	229.202	227102389
2	kgp9428703	229.203	227103525
2	kgp5143555	229.204	227103837
2	rs10179820	229.205	227106198
2	kgp2129668	229.206	227107160
2	kgp2397913	229.206	227107507
2	rs10174459	229.207	227108477
2	kgp2236546	229.207	227108694
2	kgp4866889	229.207	227109157
2	kgp1498523	229.207	227109162
2	exm2261198	229.207	227109176
2	kgp8066712	229.207	227109176
2	kgp9502468	229.208	227109397
2	kgp9368818	229.208	227110183
2	kgp11212789	229.209	227111397
2	kgp7743917	229.209	227111510
2	rs6743614	229.21	227113177
2	rs11686140	229.21	227113316
2	rs11675161	229.211	227113763
2	rs1922020	229.212	227115059
2	kgp4178504	229.216	227121690
2	rs6753676	229.22	227126198
2	rs6708440	229.222	227129221
2	kgp8222594	229.223	227130659
2	kgp1811325	229.225	227133109
2	rs6436656	229.225	227133255
2	kgp4839308	229.225	227133320
2	rs2396453	229.227	227136464
2	kgp8502387	229.228	227137428
2	rs7558432	229.231	227141190
2	kgp14725572	229.232	227143212
2	rs10498217	229.234	227145541
2	kgp3488832	229.236	227148696
2	rs12694713	229.236	227148819
2	kgp22743134	229.237	227149647
2	rs12468501	229.237	227149886
2	rs12476572	229.237	227150051
2	kgp9005508	229.238	227151485
2	kgp1809353	229.24	227153834
2	kgp3561249	229.24	227154119
2	rs2078635	229.241	227155775
2	rs1922021	229.245	227161040
2	rs12613226	229.246	227163403
2	rs1922022	229.248	227165646
2	kgp11295642	229.249	227166273
2	kgp1670099	229.25	227168452
2	kgp5110815	229.252	227171368
2	rs6735744	229.252	227171486
2	kgp8463979	229.252	227171650
2	kgp2707009	229.254	227173670
2	rs6718820	229.254	227174088
2	kgp1447866	229.255	227175704
2	kgp503386	229.256	227176229
2	kgp2480503	229.256	227176466
2	kgp10070131	229.256	227176631
2	kgp12514259	229.256	227176830
2	rs16823288	229.258	227179537
2	kgp272743	229.258	227179672
2	rs2396464	229.259	227180599
2	kgp10211300	229.262	227184442
2	kgp12359906	229.262	227184840
2	kgp9540128	229.264	227187486
2	rs2204862	229.264	227187884
2	kgp2295896	229.264	227188164
2	kgp6352220	229.265	227188689
2	kgp1762374	229.265	227188871
2	kgp10690011	229.266	227190192
2	kgp2037620	229.266	227190195
2	kgp6416528	229.266	227190503
2	kgp11579666	229.267	227191502
2	kgp1282053	229.267	227191652
2	rs6436661	229.267	227191954
2	kgp4270671	229.267	227192079
2	kgp7022018	229.268	227192501
2	rs4325745	229.268	227193076
2	kgp10403765	229.268	227193332
2	rs13429913	229.269	227194197
2	kgp5744868	229.269	227194618
2	kgp3931698	229.269	227194771
2	rs6737679	229.269	227194830
2	kgp5413876	229.269	227194955
2	kgp22838937	229.269	227195286
2	rs6741679	229.27	227195791
2	kgp793899	229.27	227196114
2	rs10198349	229.27	227196682
2	kgp6944998	229.271	227196784
2	rs10498215	229.272	227198013
2	rs1950135	229.272	227198074
2	kgp12381040	229.272	227198236
2	rs13425557	229.272	227198355
2	kgp8673418	229.272	227199302
2	rs10498214	229.273	227199464
2	rs17367956	229.273	227200112
2	kgp1721245	229.273	227200356
2	rs6739977	229.273	227200379
2	kgp6052520	229.273	227200405
2	kgp5059409	229.276	227204067
2	kgp4818307	229.276	227204294
2	kgp1228789	229.277	227205834
2	kgp8139313	229.277	227205986
2	kgp3671020	229.278	227206654
2	kgp10762536	229.278	227206667
2	kgp761924	229.278	227207146
2	kgp4306428	229.278	227207700
2	kgp7690225	229.279	227208439
2	kgp12308009	229.28	227209155
2	kgp7670921	229.28	227209914
2	kgp8516936	229.281	227211495
2	kgp5314602	229.282	227213273
2	rs10933170	229.283	227213478
2	rs4430946	229.283	227213992
2	kgp8554395	229.283	227214548
2	kgp8777715	229.285	227216269
2	kgp5088931	229.286	227217646
2	kgp6327013	229.286	227218838
2	rs6436664	229.287	227219448
2	kgp7514495	229.287	227219663
2	rs11694554	229.288	227220801
2	kgp12346425	229.288	227220877
2	kgp4422688	229.288	227221343
2	kgp8341523	229.288	227221447
2	rs11884770	229.289	227222204
2	kgp4362766	229.289	227222471
2	rs2178631	229.289	227222762
2	kgp14296562	229.29	227223144
2	kgp8123662	229.29	227223169
2	kgp7406684	229.29	227223766
2	kgp5417707	229.291	227225239
2	kgp3028481	229.291	227225295
2	rs13021572	229.292	227226052
2	kgp942822	229.292	227226858
2	kgp10009525	229.292	227226869
2	rs13028299	229.292	227226945
2	rs6728149	229.293	227227618
2	kgp4355937	229.293	227227673
2	rs6756898	229.293	227227690
2	kgp4636659	229.293	227227743
2	kgp8299038	229.293	227227916
2	kgp8483227	229.293	227228042
2	rs11884740	229.294	227228951
2	kgp4832460	229.295	227230236
2	rs13000521	229.295	227230278
2	kgp8054467	229.297	227232902
2	rs10169660	229.297	227232991
2	rs6723547	229.297	227233406
2	kgp11087246	229.298	227234173
2	rs7577732	229.298	227234217
2	kgp8671234	229.298	227234960
2	kgp8972114	229.298	227235081
2	kgp9491211	229.298	227235204
2	kgp6901159	229.298	227235219
2	rs10187805	229.298	227235434
2	kgp2505494	229.3	227237189
2	kgp1999004	229.3	227237513
2	exm271985	229.3	227238007
2	rs1882435	229.3	227238036
2	rs4675157	229.301	227238986
2	kgp1367800	229.301	227239029
2	kgp10923561	229.301	227239193
2	kgp7529246	229.301	227239357
2	kgp3676119	229.302	227240580
2	kgp10712157	229.303	227241906
2	rs6750355	229.305	227245241
2	exm272013	229.307	227246719
2	rs10178458	229.307	227246719
2	kgp11754656	229.307	227247723
2	exm272020	229.308	227248459
2	rs6436669	229.308	227248459
2	kgp4608517	229.308	227248706
2	kgp12140692	229.312	227253687
2	kgp6763186	229.312	227253792
2	kgp8589835	229.312	227253880
2	kgp9077581	229.312	227254194
2	kgp1505363	229.312	227254745
2	kgp9537139	229.313	227255590
2	kgp3415530	229.313	227255715
2	exm272059	229.314	227256385
2	rs10933172	229.314	227256431
2	kgp12146447	229.315	227258422
2	rs10167041	229.315	227258945
2	rs4332918	229.316	227259986
2	kgp7364298	229.317	227260663
2	rs6436670	229.317	227261778
2	kgp5124213	229.318	227263091
2	rs10169757	229.319	227263189
2	kgp8473799	229.319	227263824
2	exm272072	229.319	227263852
2	kgp12198527	229.32	227265014
2	rs4603754	229.32	227265372
2	exm272080	229.321	227266453
2	rs11677877	229.321	227266453
2	kgp3714402	229.321	227267036
2	rs7582825	229.321	227267188
2	kgp6557374	229.321	227267196
2	kgp3653924	229.322	227268240
2	kgp1015772	229.322	227268285
2	rs10933175	229.322	227268796
2	rs4643535	229.323	227269093
2	kgp1063951	229.324	227270755
2	exm272102	229.324	227270915
2	kgp3189748	229.324	227270915
2	kgp11772786	229.324	227271351
2	kgp2858269	229.325	227271770
2	rs12468719	229.327	227275744
2	kgp242818	229.328	227276778
2	rs4390760	229.329	227278371
2	rs6729152	229.331	227279990
2	kgp440365	229.335	227285890
2	rs9646881	229.339	227291730
2	rs4675163	229.334	227294925
2	exm272172	229.322	227298737
2	kgp9391097	229.322	227298737
2	rs4619602	229.31	227302298
2	rs4271760	229.309	227302828
2	kgp94699	229.309	227302844
2	kgp3898357	229.307	227303383
2	kgp2555673	229.302	227304916
2	kgp6973501	229.297	227306531
2	kgp9756324	229.297	227306610
2	kgp4288232	229.294	227307255
2	kgp10172749	229.279	227312185
2	rs7587228	229.277	227312763
2	rs1134745	229.277	227312851
2	kgp727791	229.276	227313035
2	rs4470338	229.272	227314322
2	kgp9218000	229.271	227314522
2	kgp944573	229.271	227314612
2	kgp10940303	229.268	227315510
2	kgp1604038	229.268	227315703
2	kgp8292906	229.267	227315981
2	kgp2323030	229.264	227316806
2	kgp9483007	229.239	227324491
2	rs7559435	229.238	227324777
2	rs6722598	229.233	227326486
2	kgp704279	229.232	227326699
2	exm272238	229.222	227329765
2	rs3211098	229.222	227329765
2	kgp5173788	229.211	227333230
2	kgp1670682	229.209	227333930
2	kgp467713	229.2	227336830
2	kgp10249612	229.185	227341541
2	kgp9683761	229.18	227343126
2	rs6720962	229.172	227345648
2	rs11692634	229.165	227351277
2	rs7560053	229.176	227356053
2	kgp8191809	229.176	227356122
2	rs4234071	229.184	227359684
2	kgp8126023	229.19	227362344
2	rs4428010	229.191	227362378
2	exm272340	229.2	227366229
2	kgp7580996	229.202	227367255
2	rs10933181	229.206	227368837
2	kgp4777240	229.211	227371213
2	kgp5511180	229.221	227375459
2	kgp4509201	229.222	227375868
2	rs12694728	229.222	227376050
2	kgp9514272	229.224	227376905
2	rs10194837	229.228	227378594
2	kgp7059458	229.228	227378670
2	exm272355	229.23	227379189
2	rs7574414	229.23	227379189
2	rs11678432	229.23	227379391
2	kgp3687473	229.231	227379681
2	kgp11933091	229.234	227380891
2	rs4234072	229.236	227381813
2	kgp11397668	229.24	227383900
2	rs11686056	229.241	227383926
2	kgp7580345	229.244	227385550
2	kgp889752	229.247	227386753
2	kgp8081794	229.251	227388533
2	kgp3047446	229.252	227388893
2	kgp8346314	229.252	227389072
2	rs4075148	229.254	227389556
2	kgp548757	229.261	227392643
2	kgp11054680	229.261	227392737
2	kgp10151880	229.262	227393279
2	kgp22819103	229.263	227393482
2	rs6436685	229.264	227394141
2	kgp2448265	229.265	227394264
2	kgp2101307	229.265	227394305
2	kgp7795523	229.265	227394586
2	kgp4858778	229.268	227395595
2	kgp1603972	229.274	227398234
2	rs7557146	229.277	227399542
2	kgp2211793	229.278	227400191
2	kgp6672480	229.28	227400933
2	kgp10416001	229.28	227400969
2	kgp6051660	229.281	227401389
2	kgp4601880	229.281	227401405
2	kgp3133584	229.282	227401845
2	rs7582023	229.284	227402392
2	kgp489687	229.287	227403846
2	kgp8253080	229.287	227403944
2	kgp7472457	229.29	227405098
2	kgp4446490	229.293	227406336
2	kgp3507841	229.294	227406818
2	rs12993552	229.296	227407648
2	rs10184663	229.307	227412714
2	rs11693555	229.312	227414894
2	kgp9172096	229.314	227415609
2	kgp10481040	229.316	227416619
2	kgp4547021	229.325	227420438
2	kgp10402924	229.326	227420632
2	kgp3390526	229.326	227420757
2	kgp22787083	229.328	227421667
2	rs4673194	229.332	227423469
2	rs11693569	229.333	227423948
2	kgp57868	229.334	227424038
2	kgp1877170	229.335	227424446
2	kgp9151205	229.335	227424729
2	kgp1131295	229.336	227425101
2	kgp10154786	229.339	227426376
2	kgp6835184	229.341	227427224
2	kgp3627667	229.342	227427751
2	kgp2292605	229.345	227428665
2	rs4470337	229.345	227428665
2	kgp6639527	229.35	227430980
2	rs11688520	229.351	227431428
2	kgp83215	229.387	227447135
2	rs6708202	229.396	227450956
2	kgp5401496	229.407	227455476
2	kgp11863853	229.409	227456304
2	rs13382412	229.444	227471599
2	rs10170294	229.46	227478632
2	kgp11963314	229.462	227479444
2	kgp10037443	229.483	227488355
2	rs4496327	229.507	227498716
2	rs10182259	229.529	227508240
2	rs4508591	229.536	227511322
2	kgp241220	229.543	227514145
2	kgp3185870	229.548	227516304
2	kgp5355569	229.557	227520019
2	kgp2365668	229.587	227532925
2	exm2255066	229.588	227533706
2	kgp3905828	229.588	227533706
2	rs7588620	229.591	227534764
2	kgp22822390	229.622	227548196
2	rs4635528	229.627	227550258
2	kgp11183931	229.637	227554657
2	rs13408988	229.637	227554657
2	rs13400297	229.643	227557073
2	kgp1276943	229.653	227561536
2	rs4246631	229.662	227565345
2	rs11676303	229.681	227573522
2	rs4129709	229.681	227573833
2	kgp11145397	229.682	227574139
2	kgp1002844	229.693	227578836
2	kgp6990341	229.696	227579957
2	kgp11742853	229.699	227581485
2	rs10933193	229.7	227581605
2	rs7608226	229.729	227594201
2	kgp12072721	229.732	227595448
2	rs11694508	229.732	227595528
2	kgp6895297	229.733	227595968
2	kgp9371728	229.735	227596932
2	kgp11960336	229.737	227597650
2	kgp117442	229.738	227598065
2	rs6755969	229.739	227598594
2	kgp4354572	229.743	227600277
2	rs10207659	229.744	227600864
2	rs10175370	229.745	227601032
2	rs6725452	229.745	227601271
2	kgp6921850	229.749	227602848
2	kgp10122242	229.753	227604429
2	kgp5243292	229.753	227604663
2	kgp10318281	229.754	227605078
2	kgp7866959	229.762	227608495
2	kgp2115087	229.763	227608731
2	kgp9838061	229.763	227608768
2	kgp1627889	229.764	227609224
2	kgp2625741	229.764	227609226
2	kgp9669090	229.764	227609379
2	rs16823699	229.764	227609390
2	kgp5521474	229.766	227610157
2	kgp723978	229.766	227610238
2	kgp11427988	229.766	227610297
2	kgp12457327	229.767	227610451
2	kgp8219440	229.767	227610638
2	kgp1592429	229.767	227610744
2	rs2176188	229.767	227610836
2	exm272443	229.769	227611424
2	rs2176186	229.769	227611424
2	kgp1612792	229.77	227611808
2	kgp8685928	229.77	227611853
2	kgp5260762	229.77	227611911
2	kgp14670201	229.77	227611999
2	rs7583413	229.772	227612594
2	kgp2437009	229.773	227613098
2	kgp10051011	229.773	227613415
2	kgp9609407	229.773	227613425
2	rs11893140	229.774	227613580
2	kgp5804609	229.779	227615937
2	rs16823719	229.781	227616600
2	rs11889798	229.781	227616703
2	kgp14153566	229.783	227617403
2	kgp4301541	229.784	227617985
2	kgp8001565	229.792	227621512
2	kgp2923785	229.793	227621793
2	rs10933198	229.796	227623082
2	rs7577918	229.796	227623328
2	kgp5478119	229.798	227623803
2	rs13425632	229.799	227624468
2	rs12616684	229.8	227624978
2	kgp10375777	229.805	227626842
2	rs7573692	229.807	227627924
2	exm272457	229.808	227628495
2	kgp5540280	229.808	227628495
2	rs4602219	229.811	227629708
2	rs10193698	229.814	227631080
2	rs17370420	229.817	227632279
2	kgp2977811	229.818	227632613
2	rs6722305	229.821	227634141
2	rs12996329	229.827	227636405
2	rs17370706	229.828	227636878
2	kgp2467089	229.834	227639506
2	rs7593751	229.839	227641711
2	rs10804335	229.84	227642225
2	rs4973161	229.842	227643115
2	kgp10731975	229.845	227644333
2	rs997363	229.846	227644742
2	kgp4740369	229.847	227645158
2	kgp7768601	229.851	227646717
2	kgp6218746	229.853	227647197
2	rs6436722	229.857	227648501
2	kgp10963775	229.859	227649062
2	kgp6469505	229.861	227649539
2	kgp9565454	229.864	227650352
2	kgp3565060	229.866	227650847
2	kgp14593789	229.866	227650899
2	kgp894476	229.866	227650923
2	rs10204702	229.871	227652268
2	rs10204884	229.871	227652431
2	rs2048813	229.877	227653933
2	kgp10104292	229.877	227653988
2	rs10188499	229.879	227654662
2	kgp11761282	229.88	227654802
2	rs7609459	229.884	227655993
2	rs7557243	229.886	227656571
2	kgp7825025	229.888	227656975
2	rs6436723	229.889	227657262
2	kgp9564422	229.89	227657573
2	kgp8674365	229.891	227657795
3	rs4401404	184.671	179047938
3	rs9831543	184.673	179050223
3	kgp3508934	184.687	179062903
3	rs4955793	184.688	179064233
3	rs6772028	184.692	179067761
3	kgp11936410	184.692	179068046
3	rs4955806	184.693	179069343
3	rs10936990	184.708	179083091
3	kgp8893168	184.708	179083950
3	kgp7610277	184.709	179083982
3	kgp12420924	184.712	179087381
3	kgp9557039	184.714	179088855
3	kgp7405974	184.723	179097740
3	rs1976765	184.742	179115934
3	rs9814424	184.743	179117398
3	rs9844482	184.752	179126216
3	kgp3755293	184.763	179136059
3	rs7611081	184.763	179136287
3	kgp3967491	184.773	179145840
3	rs11919383	184.781	179154118
3	rs11706842	184.782	179154567
3	kgp18025436	184.788	179160338
3	rs7635669	184.791	179163482
3	kgp12043333	184.8	179171736
3	kgp2031627	184.801	179172839
3	rs7651265	184.803	179175241
3	rs6443624	184.808	179179886
3	rs2677760	184.814	179185476
3	rs9866361	184.819	179190061
3	kgp6535413	184.82	179190792
3	rs13082485	184.82	179190792
3	rs17592582	184.821	179192562
3	rs2677770	184.823	179193746
3	kgp10249145	184.824	179195218
3	rs7623154	184.833	179203370
3	rs2677764	184.835	179206019
3	kgp8612556	184.839	179209557
3	kgp7795893	184.851	179221463
3	rs1607237	184.863	179232509
3	rs9838117	184.865	179234719
3	kgp4948210	184.867	179236267
3	kgp10721815	184.878	179247445
3	exm365682	184.882	179250846
3	rs7645550	184.882	179250846
3	rs1183319	184.882	179251319
3	rs1170673	184.883	179252222
3	rs10804876	184.889	179257620
3	rs7648422	184.89	179258911
3	rs11720871	184.891	179258989
3	kgp4967493	184.891	179259323
3	kgp10167041	184.892	179260540
3	kgp9830836	184.892	179260754
3	kgp253908	184.892	179260816
3	kgp1526699	184.892	179260860
3	kgp4923378	184.892	179260901
3	kgp2423894	184.896	179264507
3	rs4854984	184.896	179264705
3	kgp10800031	184.897	179264932
3	rs1468923	184.897	179265081
3	kgp2713023	184.898	179265747
3	kgp6545425	184.898	179265796
3	kgp12505417	184.899	179266787
3	kgp4096289	184.899	179266891
3	kgp212573	184.899	179267102
3	rs10936997	184.899	179267409
3	kgp8828027	184.899	179267586
3	kgp4958337	184.901	179269300
3	kgp5664233	184.902	179269748
3	rs6781173	184.903	179270776
3	rs1861803	184.903	179270913
3	kgp7860205	184.903	179271046
3	rs13076233	184.906	179274163
3	rs9813206	184.91	179277869
3	kgp4430524	184.912	179279337
3	rs4854991	184.912	179279990
3	kgp8163412	184.919	179286040
3	kgp17887084	184.92	179287093
3	rs6443636	184.921	179288188
3	kgp362347	184.922	179289253
3	kgp11351459	184.922	179289594
3	rs6807729	184.926	179292973
3	kgp2964788	184.927	179294341
3	rs7628077	184.929	179296072
3	rs6776229	184.93	179297987
3	kgp7405668	184.93	179298093
3	kgp1640673	184.93	179298371
3	kgp5489767	184.93	179299332
3	rs9834223	184.93	179300161
3	kgp8171740	184.93	179300970
3	kgp5541211	184.93	179301449
3	kgp10976540	184.93	179301917
3	kgp10664700	184.93	179303436
3	kgp6953517	184.93	179303615
3	kgp10647114	184.93	179303712
3	rs7636818	184.93	179304327
3	rs16848314	184.93	179304740
3	kgp12138393	184.93	179312660
3	kgp3863802	184.93	179314853
3	kgp10153912	184.93	179315755
3	rs2032700	184.93	179322389
3	rs7610174	184.93	179324187
3	rs6786409	184.93	179327705
3	rs12491673	184.93	179332933
3	kgp1845000	184.93	179333684
3	kgp8169842	184.93	179338186
3	rs6805876	184.93	179340714
3	kgp8191242	184.93	179344919
3	kgp5431721	184.93	179348666
3	rs2287312	184.93	179352380
3	kgp11087992	184.93	179356630
3	rs9822116	184.93	179356827
3	kgp4430443	184.93	179369584
3	rs2111534	184.93	179372984
3	kgp5350249	184.93	179375201
3	kgp18170256	184.93	179385478
3	rs10049286	184.93	179389059
3	rs13083369	184.93	179391129
3	kgp6978919	184.93	179397441
3	rs10937003	184.93	179397592
3	rs11714353	184.93	179400609
3	rs3774225	184.93	179401210
3	kgp1140742	184.93	179403194
3	kgp5421033	184.93	179403195
3	rs12634184	184.93	179407026
3	kgp9265908	184.93	179407797
3	kgp7597601	184.93	179418194
3	rs1362650	184.93	179419485
3	rs9844549	184.93	179429056
3	rs2024497	184.93	179429383
3	kgp8377594	184.93	179435053
3	rs12488540	184.93	179438859
3	exm2264018	184.93	179444528
3	rs2287208	184.93	179444528
3	kgp7897199	184.93	179448296
3	kgp7892092	184.93	179450674
3	kgp10651363	184.93	179453470
3	kgp2116278	184.93	179454418
3	rs7612445	184.93	179455191
3	rs7618251	184.93	179457001
3	rs7621827	184.93	179458293
3	kgp10993734	184.93	179458998
3	rs9850338	184.93	179460457
3	kgp7901556	184.93	179460514
3	kgp3828739	184.93	179461920
3	rs13074744	184.93	179462344
3	rs4855077	184.93	179462365
3	kgp6923811	184.93	179463149
3	rs7428403	184.93	179463149
3	kgp10999562	184.93	179464684
3	kgp7503785	184.93	179469780
3	rs7638443	184.93	179471755
3	kgp626281	184.93	179473377
3	rs7622921	184.93	179473894
3	rs7623033	184.93	179474033
3	kgp4520334	184.93	179481635
3	kgp4590106	184.93	179481793
3	kgp7507241	184.93	179484963
3	kgp1288737	184.93	179485562
3	rs4855081	184.93	179503619
3	kgp5146438	184.93	179505157
3	kgp3143710	184.93	179509170
3	rs2339802	184.93	179510576
3	kgp6432115	184.93	179514396
3	kgp18215215	184.93	179514882
3	kgp12307226	184.93	179525890
3	kgp2898419	184.93	179527831
3	kgp2060419	184.93	179529287
3	kgp11637348	184.93	179529419
3	rs713177	184.93	179529828
3	kgp10219535	184.93	179531811
3	kgp10882317	184.93	179532048
3	rs1345445	184.93	179532936
3	rs9832757	184.93	179534475
3	rs6779664	184.93	179534756
3	kgp2777845	184.93	179535005
3	kgp3298330	184.93	179535015
3	kgp10445588	184.93	179536011
3	rs2077675	184.93	179538934
3	kgp7080016	184.93	179540986
3	kgp12055674	184.93	179541552
3	rs7630511	184.93	179554693
3	kgp314917	184.93	179554789
3	rs12492220	184.93	179560980
3	kgp2006259	184.93	179567597
3	rs10513761	184.93	179570491
3	rs4855090	184.93	179570708
3	rs6790272	184.93	179571641
3	rs4855092	184.93	179572305
3	kgp2639096	184.93	179577057
3	rs13324543	184.93	179581211
3	rs3774258	184.93	179588860
3	exm365916	184.93	179588987
3	rs10513762	184.93	179588987
3	exm365939	184.93	179604597
3	rs2339844	184.93	179604597
3	kgp7368687	184.93	179607081
3	rs9829395	184.93	179609294
3	rs4147787	184.93	179611227
3	kgp7262185	184.93	179611807
3	rs4147788	184.93	179613390
3	kgp8655071	184.93	179613484
3	kgp18167521	184.93	179620677
3	rs10937007	184.93	179629401
3	kgp9766322	184.93	179630016
3	kgp5929285	184.93	179630103
3	kgp6680725	184.93	179631350
3	kgp5889079	184.93	179635595
3	kgp5082427	184.93	179651331
3	kgp2710674	184.93	179652271
3	kgp12138811	184.93	179652649
3	kgp11436678	184.93	179653628
3	kgp7337995	184.93	179653695
3	kgp3511664	184.93	179654849
3	kgp11440641	184.93	179655198
3	kgp4295873	184.93	179658274
3	kgp1590042	184.93	179658419
3	rs9874079	184.93	179658504
3	kgp5062299	184.93	179659385
3	kgp5993432	184.93	179660667
3	rs2879588	184.93	179661814
3	kgp138295	184.93	179662751
3	kgp6816898	184.93	179664640
3	rs6775913	184.93	179664735
3	kgp3212367	184.93	179665978
3	rs4855102	184.93	179666120
3	rs6443664	184.93	179667212
3	rs16830685	184.93	179668440
3	rs10513763	184.93	179668956
3	kgp18032935	184.93	179670009
3	kgp9175349	184.93	179670094
3	kgp10605655	184.93	179671526
3	kgp6788330	184.93	179671670
3	rs12633396	184.93	179671868
3	kgp12440283	184.93	179672255
3	rs4854945	184.93	179673532
3	rs4855104	184.93	179676335
3	kgp3642241	184.93	179678799
3	kgp1770841	184.93	179680212
3	rs13080037	184.93	179681782
3	kgp6266161	184.93	179682307
3	rs7629853	184.93	179682557
3	kgp10299904	184.93	179682593
3	kgp9576145	184.93	179686885
3	kgp11715203	184.93	179688234
3	kgp6759066	211.263	193293875
3	kgp10001425	211.264	193294686
3	rs6794806	211.265	193296021
3	rs2367478	211.267	193297853
3	rs12630096	211.27	193300989
3	rs7641152	211.271	193301978
3	kgp504409	211.272	193302543
3	kgp702342	211.281	193311640
3	exm372903	211.283	193314137
3	rs2280268	211.283	193314137
3	kgp5209683	211.285	193315278
3	kgp7799533	211.285	193315594
3	kgp6021503	211.287	193317419
3	exm372910	211.288	193318994
3	kgp4212720	211.288	193318994
3	rs2886984	211.289	193319626
3	rs6444702	211.29	193320807
3	kgp5728112	211.293	193323498
3	kgp5076509	211.294	193324987
3	kgp8520131	211.297	193327628
3	kgp10326337	211.298	193328280
3	kgp4506490	211.298	193328796
3	kgp2509408	211.299	193329454
3	rs3845934	211.299	193329794
[truncated: 5,287 more rows]
