# Supplementary material for: Circulating mitochondrial DNA: New indices of type 2 diabetes-related cognitive impairment in Mexican Americans
Source: PLoS One. 2019 Mar 12;14(3):e0213527. doi: 10.1371/journal.pone.0213527 (PMC6414026; doi:10.1371/journal.pone.0213527)
Supplement: S3 File — (XLSX) [file pone.0213527.s003.xlsx]

## Sheet: Sheet1
Lab_SubjID	in_CandidateGeneStudy?	diabetes	cog_dysfunction	BMI	CERAD_recall	FABP	CNmtDNA	CFmtDNA_transformed	EV1	EV2
TS3	1	0	0	49.9	10	61607.9	569.07	-2.5	0.0525	-0.0582
TS11	1	0	0	32.9	8	56575.8	758.25	-1.37	-0.1979	0.0982
TS30	1	0	0	25.7	19	46869.4	1910.17	-3.52	-0.1071	-0.0055
TS34	1	0	0	29.1	5	61670.3	704.95	-3.08	0.0114	-0.0566
TS46	0	0	0	60.4	6	105650	767.62	.	#N/A	#N/A
TS32	1	0	0	.	8	55260.7	1596.95	-4.11	-0.0185	-0.0515
TS44	0	0	0	26.3	7	35546.2	941.17	-3.72	#N/A	#N/A
TS16	1	0	0	35.6	9	88870.8	855.96	-2.76	-0.001	-0.0589
TS20	1	0	0	28.5	10	62404.8	1250.94	-2.69	-0.0444	-0.0069
TS9	1	0	0	21.1	6	37928.3	855.29	-3.46	0.0181	-0.069
TS42	0	0	0	35.8	10	53366.4	1069.63	-3.3	#N/A	#N/A
TS36	1	0	0	37.1	6	29140.8	1005.95	.	0.0285	-0.0354
TS39	1	0	0	36.1	9	11883	759.68	.	0.038	-0.0469
TS27	1	0	0	26	8	50110.5	898.62	-3.9	-0.0618	0.0542
TS23	1	0	0	26.4	12	41294.8	731.39	-3.32	0.1166	-0.0947
TS18	1	0	0	25.4	11	58159.9	1681.27	-2.37	-0.0364	-0.0299
TS28	1	0	0	29.9	5	59804.6	776	-3.39	-0.0251	-0.0558
TS21	1	0	0	38.4	8	86471.9	1076.91	-2.45	-0.1268	0.0671
TS25	1	0	1	31.8	3	86925.5	848.88	-3.15	0.0385	-0.0964
TS14	1	0	1	30.1	4	100089	.	-2.64	-0.1736	0.0476
TS7	1	0	1	34.6	5	64362.6	107.41	-3.54	0.0106	-0.144
TS40	1	0	1	40.4	7	134016	293.43	-2.14	0.024	-0.0489
TS5	1	0	1	26.3	.	47850.8	159.04	-2.17	0.0917	-0.108
TS26	1	1	0	45.2	5	82926.8	881.16	-2.79	-0.3588	0.7719
TS35	1	1	0	33.6	10	48905.9	977.82	-2.5	0.0148	-0.0429
TS6	1	1	0	42.5	12	70920.5	116.89	-1.51	-0.0606	-0.0737
TS43	0	1	0	40.4	12	41259.2	963.39	-2.23	#N/A	#N/A
TS13	1	1	0	33.2	14	33757.7	1620.94	-2.8	0.5774	0.3204
TS45	0	1	0	39.3	6	41025	935.71	-2.88	#N/A	#N/A
TS37	1	1	0	33	8	54584.7	297.54	.	0.0014	-0.0552
TS41	0	1	0	38.9	5	63007.6	577.5	-2.5	#N/A	#N/A
TS38	1	1	0	38.7	6	34028.7	1085.18	-3.81	-0.0598	0.0241
TS17	1	1	0	33.2	8	39425.6	563.77	-1.83	0.0895	-0.1299
TS2	1	1	0	30.3	11	125130	196.96	-3.51	0.0412	-0.0825
TS31	1	1	0	42.2	10	86529.5	1099.53	-3.89	0.0116	-0.0405
TS15	1	1	0	25.5	11	40433.1	699.71	-2.67	0.0418	-0.1981
TS33	1	1	0	38.1	10	62387.2	1433.57	.	-0.1197	0.0186
TS22	1	1	0	26.6	6	60182.6	630.71	-2.5	-0.1072	0.0446
TS19	1	1	0	30.4	9	45512.6	678.95	-2.05	0.5825	0.3237
TS10	1	1	0	28.3	11	121777	778.8	-1.83	0.008	-0.051
TS24	1	1	1	26	2	41195.1	795	-3.32	-0.0441	-0.0871
TS4	1	1	1	28.3	3	77754.6	244.06	-1.1	-0.0461	-0.0288
TS29	1	1	1	34.6	8	62062.5	780.62	-2.51	-0.084	-0.0314
TS1	1	1	1	51.9	5	176473	175.76	-1.93	-0.0334	-0.0432
TS12	1	1	1	33.2	5	79654.6	661.6	-1.6	-0.0095	-0.0233
TS8	1	1	1	24.7	4	58140	904.44	-1.77	-0.0825	0.0841
